# Supplementary material for: Achieving Highly Efficient Photocatalytic Hydrogen Evolution through the Construction of g-C3N4@PdS@Pt Nanocomposites
Source: Molecules. 2024 Jan 19;29(2):0. doi: 10.3390/molecules29020493 (PMC11154439; doi:10.3390/molecules29020493)
Supplement: Supplementary file 1 [file molecules-29-00493-s001.zip]

Archive with 1 entries (1 files):
- molecules-2820114-supplementary.pdf
